# Supplementary material for: Electrophysiological development and functional plasticity in dissociated human cerebral organoids across multiple cell lines
Source: Cell Rep Methods. 2026 Mar 27;6(4):101371. doi: 10.1016/j.crmeth.2026.101371 (PMC13107059; doi:10.1016/j.crmeth.2026.101371)
Supplement: Table S3. Full statistical test results, related to Figure 2 — See Table S1 for parameter definitions [file mmc2.xlsx]

## Sheet: Figure2_stats_timepoint
Parameter: Mean Firing Rate, log transformed as log(1+MFR)								Parameter: Area Under Normalized Cross-correrlation (AUNCC)								Parameter: Mean Node Degree, log transformed as log(1+MeanNodeDeg)								Parameter: Number of Network Bursts (No.NetworkBursts)								Parameter: Edge Weight								Parameter: Number of bursts, log transformed as log(1+No.Bursts)
Model: logMFR ~ days_post_dissociation * cell_line + (1 | well_identifier)								Model: AUNCC ~ days_post_dissociation * cell_line + (1 | well_identifier)								Model: logMeanNodeDeg ~ days_post_dissociation * cell_line + (1 | well_identifier)								Model: No.NetworkBursts ~ days_post_dissociation * cell_line + (1 | well_identifier)								Model: Edge Weight ~ days_post_dissociation * cell_line + (1 | well_identifier)								Model: logNo.Bursts ~ days_post_dissociation * cell_line + (1 | well_identifier)
Model summary								Model summary								Model summary								Model summary								Model summary								Model summary
effect	group	term	estimate	std.error	statistic			effect	group	term	estimate	std.error	statistic			effect	group	term	estimate	std.error	statistic			effect	group	term	estimate	std.error	statistic			effect	group	term	estimate	std.error	statistic			effect	group	term	estimate	std.error	statistic
fixed	NA	(Intercept)	0.0231508	0.0232828	0.994328			fixed	NA	(Intercept)	0.000159806	0.00610613	0.0261713			fixed	NA	(Intercept)	1.03937	0.0672629	15.4524			fixed	NA	(Intercept)	-3.50536e-14	0.633042	-5.53732e-14			fixed	NA	(Intercept)	0.0518892	0.0117897	4.40122			fixed	NA	(Intercept)	0.307379	0.241601	1.27226
fixed	NA	days_post_plating15	0.0530033	0.0257834	2.05572			fixed	NA	days_post_plating15	0.00470231	0.00817713	0.575056			fixed	NA	days_post_plating15	0.437225	0.0763484	5.72671			fixed	NA	days_post_plating15	1.41667	0.74976	1.88949			fixed	NA	days_post_plating15	0.0455952	0.0140902	3.23594			fixed	NA	days_post_plating15	1.53101	0.271278	5.64368
fixed	NA	days_post_plating22	0.0884245	0.0257834	3.42951			fixed	NA	days_post_plating22	0.0165646	0.00817713	2.02572			fixed	NA	days_post_plating22	0.646222	0.0763484	8.46413			fixed	NA	days_post_plating22	3.33333	0.74976	4.44587			fixed	NA	days_post_plating22	0.0895138	0.0140902	6.3529			fixed	NA	days_post_plating22	1.86997	0.271278	6.89318
fixed	NA	days_post_plating29	0.0472861	0.0257834	1.83398			fixed	NA	days_post_plating29	0.0331076	0.00817713	4.04881			fixed	NA	days_post_plating29	0.736464	0.0763484	9.6461			fixed	NA	days_post_plating29	1.97222	0.74976	2.63047			fixed	NA	days_post_plating29	0.102256	0.0140902	7.25726			fixed	NA	days_post_plating29	1.82827	0.271278	6.73947
fixed	NA	days_post_plating37	-0.00668269	0.0380604	-0.175581			fixed	NA	days_post_plating37	0.0363203	0.01179	3.0806			fixed	NA	days_post_plating37	0.332024	0.112523	2.95074			fixed	NA	days_post_plating37	0.114363	1.10128	0.103845			fixed	NA	days_post_plating37	0.0219857	0.020679	1.06319			fixed	NA	days_post_plating37	0.609699	0.400102	1.52386
fixed	NA	Cell_line59XY	-0.00900829	0.0329269	-0.273585			fixed	NA	Cell_line59XY	-5.10278e-05	0.00863537	-0.00590916			fixed	NA	Cell_line59XY	0.0353901	0.0951241	0.372041			fixed	NA	Cell_line59XY	3.05501e-14	0.895257	3.41244e-14			fixed	NA	Cell_line59XY	-0.00162142	0.0166732	-0.0972468			fixed	NA	Cell_line59XY	0.07772	0.341675	0.227468
fixed	NA	Cell_lineH1	-0.0117381	0.0368134	-0.318854			fixed	NA	Cell_lineH1	-0.000180764	0.00965464	-0.018723			fixed	NA	Cell_lineH1	0.0374109	0.106352	0.351765			fixed	NA	Cell_lineH1	3.52094e-14	1.00093	3.51768e-14			fixed	NA	Cell_lineH1	0.00236888	0.0186412	0.127077			fixed	NA	Cell_lineH1	0.113381	0.382004	0.296805
fixed	NA	Cell_lineH9	0.0150849	0.0368134	0.409766			fixed	NA	Cell_lineH9	0.000146153	0.00965464	0.0151381			fixed	NA	Cell_lineH9	0.0169609	0.106352	0.159479			fixed	NA	Cell_lineH9	3.77081e-14	1.00093	3.76732e-14			fixed	NA	Cell_lineH9	-8.396e-05	0.0186412	-0.004504			fixed	NA	Cell_lineH9	0.357055	0.382004	0.934688
fixed	NA	Cell_lineKOLF	0.0755626	0.0285155	2.64988			fixed	NA	Cell_lineKOLF	0.0011786	0.00747845	0.157599			fixed	NA	Cell_lineKOLF	-0.0402132	0.0826914	-0.486305			fixed	NA	Cell_lineKOLF	0.0694444	0.775315	0.0895693			fixed	NA	Cell_lineKOLF	0.00439437	0.0144394	0.304332			fixed	NA	Cell_lineKOLF	1.83158	0.295899	6.18988
fixed	NA	Cell_lineSCT	-0.00293864	0.0368134	-0.0798254			fixed	NA	Cell_lineSCT	5.89444e-05	0.00965464	0.0061053			fixed	NA	Cell_lineSCT	-0.00616641	0.106352	-0.0579812			fixed	NA	Cell_lineSCT	3.60134e-14	1.00093	3.598e-14			fixed	NA	Cell_lineSCT	0.000412325	0.0186412	0.022119			fixed	NA	Cell_lineSCT	0.588799	0.382004	1.54134
fixed	NA	days_post_plating15:Cell_line59XY	0.0245306	0.0364632	0.67275			fixed	NA	days_post_plating15:Cell_line59XY	-0.00188467	0.0115642	-0.162974			fixed	NA	days_post_plating15:Cell_line59XY	-0.304859	0.107973	-2.82347			fixed	NA	days_post_plating15:Cell_line59XY	-0.833333	1.06032	-0.785926			fixed	NA	days_post_plating15:Cell_line59XY	-0.0268857	0.0199266	-1.34924			fixed	NA	days_post_plating15:Cell_line59XY	-0.0259542	0.383645	-0.0676518
fixed	NA	days_post_plating22:Cell_line59XY	0.128463	0.0364632	3.52308			fixed	NA	days_post_plating22:Cell_line59XY	-0.00678775	0.0115642	-0.586962			fixed	NA	days_post_plating22:Cell_line59XY	-0.124158	0.107973	-1.1499			fixed	NA	days_post_plating22:Cell_line59XY	0.472222	1.06032	0.445358			fixed	NA	days_post_plating22:Cell_line59XY	-0.0298358	0.0199266	-1.49728			fixed	NA	days_post_plating22:Cell_line59XY	0.415385	0.383645	1.08273
fixed	NA	days_post_plating29:Cell_line59XY	0.215525	0.0364632	5.91076			fixed	NA	days_post_plating29:Cell_line59XY	0.003977	0.0115642	0.343906			fixed	NA	days_post_plating29:Cell_line59XY	0.0116732	0.107973	0.108112			fixed	NA	days_post_plating29:Cell_line59XY	5	1.06032	4.71556			fixed	NA	days_post_plating29:Cell_line59XY	0.0246251	0.0199266	1.23579			fixed	NA	days_post_plating29:Cell_line59XY	0.74054	0.383645	1.93028
fixed	NA	days_post_plating37:Cell_line59XY	0.118797	0.0538255	2.20707			fixed	NA	days_post_plating37:Cell_line59XY	0.000414134	0.0166736	0.0248377			fixed	NA	days_post_plating37:Cell_line59XY	0.0157358	0.159131	0.0988858			fixed	NA	days_post_plating37:Cell_line59XY	4.1977	1.55745	2.69524			fixed	NA	days_post_plating37:Cell_line59XY	0.0850864	0.0292445	2.90948			fixed	NA	days_post_plating37:Cell_line59XY	1.40353	0.56583	2.48048
fixed	NA	days_post_plating15:Cell_lineH1	-0.0517311	0.0407671	-1.26894			fixed	NA	days_post_plating15:Cell_lineH1	-0.00451056	0.0129292	-0.348867			fixed	NA	days_post_plating15:Cell_lineH1	-0.421489	0.121638	-3.4651			fixed	NA	days_post_plating15:Cell_lineH1	-1.41667	1.18547	-1.19502			fixed	NA	days_post_plating15:Cell_lineH1	-0.0477755	0.0222786	-2.14446			fixed	NA	days_post_plating15:Cell_lineH1	-1.33872	0.428928	-3.12108
fixed	NA	days_post_plating22:Cell_lineH1	-0.0855589	0.0407671	-2.09872			fixed	NA	days_post_plating22:Cell_lineH1	-0.0166624	0.0129292	-1.28875			fixed	NA	days_post_plating22:Cell_lineH1	-0.674065	0.120717	-5.58383			fixed	NA	days_post_plating22:Cell_lineH1	-3.33333	1.18547	-2.81181			fixed	NA	days_post_plating22:Cell_lineH1	-0.0913331	0.0222786	-4.09958			fixed	NA	days_post_plating22:Cell_lineH1	-1.61968	0.428928	-3.77612
fixed	NA	days_post_plating29:Cell_lineH1	-0.023004	0.0407671	-0.564278			fixed	NA	days_post_plating29:Cell_lineH1	-0.0326136	0.0129292	-2.52248			fixed	NA	days_post_plating29:Cell_lineH1	-0.744073	0.120717	-6.16376			fixed	NA	days_post_plating29:Cell_lineH1	-1.97222	1.18547	-1.66366			fixed	NA	days_post_plating29:Cell_lineH1	-0.100518	0.0222786	-4.51184			fixed	NA	days_post_plating29:Cell_lineH1	-1.25682	0.428928	-2.93016
fixed	NA	days_post_plating37:Cell_lineH1	0.0184507	0.0571732	0.322716			fixed	NA	days_post_plating37:Cell_lineH1	0.00473848	0.0177496	0.266962			fixed	NA	days_post_plating37:Cell_lineH1	0.375751	0.169091	2.22218			fixed	NA	days_post_plating37:Cell_lineH1	1.48564	1.65507	0.897628			fixed	NA	days_post_plating37:Cell_lineH1	0.0595992	0.0310799	1.91761			fixed	NA	days_post_plating37:Cell_lineH1	0.294244	0.601069	0.489534
fixed	NA	days_post_plating15:Cell_lineH9	0.0382567	0.0407671	0.93842			fixed	NA	days_post_plating15:Cell_lineH9	0.000815153	0.0129292	0.0630476			fixed	NA	days_post_plating15:Cell_lineH9	-0.0896228	0.120717	-0.742419			fixed	NA	days_post_plating15:Cell_lineH9	0.125	1.18547	0.105443			fixed	NA	days_post_plating15:Cell_lineH9	-0.010259	0.0222786	-0.460485			fixed	NA	days_post_plating15:Cell_lineH9	-0.104048	0.428928	-0.242576
fixed	NA	days_post_plating22:Cell_lineH9	0.0943164	0.0407671	2.31354			fixed	NA	days_post_plating22:Cell_lineH9	-0.00115479	0.0129292	-0.0893168			fixed	NA	days_post_plating22:Cell_lineH9	0.0117714	0.120717	0.0975117			fixed	NA	days_post_plating22:Cell_lineH9	0.666667	1.18547	0.562363			fixed	NA	days_post_plating22:Cell_lineH9	0.0222042	0.0222786	0.996659			fixed	NA	days_post_plating22:Cell_lineH9	0.453321	0.428928	1.05687
fixed	NA	days_post_plating29:Cell_lineH9	0.151082	0.0407671	3.70598			fixed	NA	days_post_plating29:Cell_lineH9	-0.00165285	0.0129292	-0.127839			fixed	NA	days_post_plating29:Cell_lineH9	0.271985	0.120717	2.25307			fixed	NA	days_post_plating29:Cell_lineH9	4.06944	1.18547	3.43276			fixed	NA	days_post_plating29:Cell_lineH9	0.0711064	0.0222786	3.19169			fixed	NA	days_post_plating29:Cell_lineH9	0.772527	0.428928	1.80107
fixed	NA	days_post_plating37:Cell_lineH9	0.265784	0.0571732	4.64875			fixed	NA	days_post_plating37:Cell_lineH9	0.142536	0.0177496	8.03038			fixed	NA	days_post_plating37:Cell_lineH9	1.12056	0.169053	6.62845			fixed	NA	days_post_plating37:Cell_lineH9	4.24602	1.65507	2.56546			fixed	NA	days_post_plating37:Cell_lineH9	0.217782	0.0310799	7.00715			fixed	NA	days_post_plating37:Cell_lineH9	2.18515	0.601069	3.63545
fixed	NA	days_post_plating15:Cell_lineKOLF	-0.0628643	0.0315781	-1.99076			fixed	NA	days_post_plating15:Cell_lineKOLF	-0.00435879	0.0100149	-0.435231			fixed	NA	days_post_plating15:Cell_lineKOLF	-0.273943	0.0939156	-2.91691			fixed	NA	days_post_plating15:Cell_lineKOLF	-0.861111	0.918264	-0.937759			fixed	NA	days_post_plating15:Cell_lineKOLF	-0.0351606	0.0172569	-2.03748			fixed	NA	days_post_plating15:Cell_lineKOLF	-1.23817	0.332246	-3.72667
fixed	NA	days_post_plating22:Cell_lineKOLF	-0.0668575	0.0315781	-2.11721			fixed	NA	days_post_plating22:Cell_lineKOLF	-0.0127039	0.0100149	-1.2685			fixed	NA	days_post_plating22:Cell_lineKOLF	-0.22779	0.0937818	-2.42893			fixed	NA	days_post_plating22:Cell_lineKOLF	-0.763889	0.918264	-0.831883			fixed	NA	days_post_plating22:Cell_lineKOLF	-0.0420351	0.0172569	-2.43583			fixed	NA	days_post_plating22:Cell_lineKOLF	-1.43692	0.332246	-4.32486
fixed	NA	days_post_plating29:Cell_lineKOLF	-0.00292269	0.0326291	-0.0895731			fixed	NA	days_post_plating29:Cell_lineKOLF	-0.000200904	0.0103125	-0.0194816			fixed	NA	days_post_plating29:Cell_lineKOLF	-0.0152241	0.0968279	-0.157229			fixed	NA	days_post_plating29:Cell_lineKOLF	1.73554	0.948057	1.83063			fixed	NA	days_post_plating29:Cell_lineKOLF	0.0207012	0.0178145	1.16205			fixed	NA	days_post_plating29:Cell_lineKOLF	-1.57672	0.343254	-4.59346
fixed	NA	days_post_plating37:Cell_lineKOLF	0.152898	0.048693	3.14003			fixed	NA	days_post_plating37:Cell_lineKOLF	0.112708	0.0150525	7.48761			fixed	NA	days_post_plating37:Cell_lineKOLF	0.75237	0.144057	5.22274			fixed	NA	days_post_plating37:Cell_lineKOLF	5.04644	1.40829	3.58337			fixed	NA	days_post_plating37:Cell_lineKOLF	0.235556	0.0264417	8.90851			fixed	NA	days_post_plating37:Cell_lineKOLF	0.260864	0.511833	0.509666
fixed	NA	days_post_plating15:Cell_lineSCT	-0.0364218	0.0407671	-0.893411			fixed	NA	days_post_plating15:Cell_lineSCT	-0.00446081	0.0129292	-0.345019			fixed	NA	days_post_plating15:Cell_lineSCT	-0.419095	0.120717	-3.4717			fixed	NA	days_post_plating15:Cell_lineSCT	-1.41667	1.18547	-1.19502			fixed	NA	days_post_plating15:Cell_lineSCT	-0.0467762	0.0222786	-2.0996			fixed	NA	days_post_plating15:Cell_lineSCT	-0.647319	0.428928	-1.50916
fixed	NA	days_post_plating22:Cell_lineSCT	-0.0413543	0.0407671	-1.0144			fixed	NA	days_post_plating22:Cell_lineSCT	-0.0158581	0.0129292	-1.22654			fixed	NA	days_post_plating22:Cell_lineSCT	-0.566378	0.120717	-4.69177			fixed	NA	days_post_plating22:Cell_lineSCT	-3.29167	1.18547	-2.77667			fixed	NA	days_post_plating22:Cell_lineSCT	-0.0822272	0.0222786	-3.69086			fixed	NA	days_post_plating22:Cell_lineSCT	-1.02036	0.428928	-2.37887
fixed	NA	days_post_plating29:Cell_lineSCT	-0.0316694	0.0407671	-0.776838			fixed	NA	days_post_plating29:Cell_lineSCT	-0.0290565	0.0129292	-2.24736			fixed	NA	days_post_plating29:Cell_lineSCT	-0.525826	0.120717	-4.35584			fixed	NA	days_post_plating29:Cell_lineSCT	-1.30556	1.18547	-1.10129			fixed	NA	days_post_plating29:Cell_lineSCT	-0.070743	0.0222786	-3.17538			fixed	NA	days_post_plating29:Cell_lineSCT	-1.0399	0.428928	-2.42442
fixed	NA	days_post_plating37:Cell_lineSCT	0.0638677	0.0550784	1.15958			fixed	NA	days_post_plating37:Cell_lineSCT	0.0113463	0.0171291	0.662397			fixed	NA	days_post_plating37:Cell_lineSCT	0.263258	0.162878	1.6163			fixed	NA	days_post_plating37:Cell_lineSCT	2.90075	1.59501	1.81864			fixed	NA	days_post_plating37:Cell_lineSCT	0.0695249	0.0299539	2.32106			fixed	NA	days_post_plating37:Cell_lineSCT	1.25314	0.579082	2.16401
ran_pars	well_identifier	sd__(Intercept)	0.0868858	NA	NA			ran_pars	well_identifier	sd__(Intercept)	0.0117761	NA	NA			ran_pars	well_identifier	sd__(Intercept)	0.240731	NA	NA			ran_pars	well_identifier	sd__(Intercept)	2.07562	NA	NA			ran_pars	well_identifier	sd__(Intercept)	0.0378193	NA	NA			ran_pars	well_identifier	sd__(Intercept)	0.881309	NA	NA
ran_pars	Residual	sd__Observation	0.10939	NA	NA			ran_pars	Residual	sd__Observation	0.0346926	NA	NA			ran_pars	Residual	sd__Observation	0.323919	NA	NA			ran_pars	Residual	sd__Observation	3.18096	NA	NA			ran_pars	Residual	sd__Observation	0.0597798	NA	NA			ran_pars	Residual	sd__Observation	1.15093	NA	NA
Type III Analysis of Variance Table with Satterthwaite's method								Type III Analysis of Variance Table with Satterthwaite's method								Type III Analysis of Variance Table with Satterthwaite's method								Type III Analysis of Variance Table with Satterthwaite's method								Type III Analysis of Variance Table with Satterthwaite's method								Type III Analysis of Variance Table with Satterthwaite's method
term	sumsq	meansq	NumDF	DenDF	statistic	p.value		term	sumsq	meansq	NumDF	DenDF	statistic	p.value		term	sumsq	meansq	NumDF	DenDF	statistic	p.value		term	sumsq	meansq	NumDF	DenDF	statistic	p.value		term	sumsq	meansq	NumDF	DenDF	statistic	p.value		term	sumsq	meansq	NumDF	DenDF	statistic	p.value
days_post_plating	1.31413	0.328532	4	695.843	27.4552	3.48695e-21		days_post_plating	0.394316	0.098579	4	736.521	81.905	1.6037e-57		days_post_plating	46.1554	11.5389	4	693.669	109.974	1.42676e-72		days_post_plating	1334.96	333.739	4	702.21	32.983	3.15589e-25		days_post_plating	1.43606	0.359016	4	703.236	100.463	1.22791e-67		days_post_plating	256.261	64.0653	4	696.46	48.364	6.52698e-36
Cell_line	0.690481	0.138096	5	232.774	11.5406	5.72385e-10		Cell_line	0.0989368	0.0197874	5	277.335	16.4405	3.28285e-14		Cell_line	5.98877	1.19775	5	233.883	11.4155	7.18452e-10		Cell_line	307.995	61.599	5	239.911	6.08775	2.49932e-05		Cell_line	0.29348	0.0586961	5	241.001	16.4248	6.052e-14		Cell_line	79.4344	15.8869	5	233.499	11.9933	2.40506e-10
days_post_plating:Cell_line	1.59975	0.0799874	20	696.337	6.6845	5.50458e-17		days_post_plating:Cell_line	0.239649	0.0119824	20	737.491	9.95568	2.0238e-27		days_post_plating:Cell_line	22.1125	1.10563	20	694.232	10.5375	5.46312e-29		days_post_plating:Cell_line	1003.8	50.1901	20	702.831	4.96022	1.48624e-11		days_post_plating:Cell_line	0.810811	0.0405406	20	703.878	11.3444	1.68392e-31		days_post_plating:Cell_line	149.258	7.46289	20	696.978	5.63386	1.15074e-13
Estimated-marginal means post-hoc comparisons								Estimated-marginal means post-hoc comparisons								Estimated-marginal means post-hoc comparisons								Estimated-marginal means post-hoc comparisons								Estimated-marginal means post-hoc comparisons								Estimated-marginal means post-hoc comparisons
Degrees-of-freedom method: kenward-roger; P value adjustment: bonferroni method for 10 tests								Degrees-of-freedom method: kenward-roger; P value adjustment: bonferroni method for 10 tests								Degrees-of-freedom method: kenward-roger; P value adjustment: bonferroni method for 10 tests								Degrees-of-freedom method: kenward-roger; P value adjustment: bonferroni method for 10 tests								Degrees-of-freedom method: kenward-roger; P value adjustment: bonferroni method for 10 tests								Degrees-of-freedom method: kenward-roger; P value adjustment: bonferroni method for 10 tests
contrast	Cell_line	estimate	SE	df	t.ratio	p.value	Significance	contrast	Cell_line	estimate	SE	df	t.ratio	p.value	Significance	contrast	Cell_line	estimate	SE	df	t.ratio	p.value	Significance	contrast	Cell_line	estimate	SE	df	t.ratio	p.value	Significance	contrast	Cell_line	estimate	SE	df	t.ratio	p.value	Significance	contrast	Cell_line	estimate	SE	df	t.ratio	p.value	Significance
days_post_plating6 - days_post_plating15	272XX	-0.0530033	0.0257834	680.341	-2.05572	0.40191		days_post_plating6 - days_post_plating15	272XX	-0.00470231	0.00817713	681.912	-0.575056	1		days_post_plating6 - days_post_plating15	272XX	-0.437225	0.0763484	676.481	-5.72671	1.54057e-07	***	days_post_plating6 - days_post_plating15	272XX	-1.41667	0.74976	680.573	-1.88949	0.592504		days_post_plating6 - days_post_plating15	272XX	-0.0455952	0.0140902	680.618	-3.23594	0.0127114	*	days_post_plating6 - days_post_plating15	272XX	-1.53101	0.271278	680.378	-5.64368	2.44399e-07	***
days_post_plating6 - days_post_plating22	272XX	-0.0884245	0.0257834	680.341	-3.42951	0.00641163	**	days_post_plating6 - days_post_plating22	272XX	-0.0165646	0.00817713	681.912	-2.02572	0.431822		days_post_plating6 - days_post_plating22	272XX	-0.646222	0.0763484	676.481	-8.46413	1.59704e-15	***	days_post_plating6 - days_post_plating22	272XX	-3.33333	0.74976	680.573	-4.44587	0.000102198	***	days_post_plating6 - days_post_plating22	272XX	-0.0895138	0.0140902	680.618	-6.3529	3.86612e-09	***	days_post_plating6 - days_post_plating22	272XX	-1.86997	0.271278	680.378	-6.89318	1.24661e-10	***
days_post_plating6 - days_post_plating29	272XX	-0.0472861	0.0257834	680.341	-1.83398	0.670941		days_post_plating6 - days_post_plating29	272XX	-0.0331076	0.00817713	681.912	-4.04881	0.00057384	***	days_post_plating6 - days_post_plating29	272XX	-0.736464	0.0763484	676.481	-9.6461	1.02306e-19	***	days_post_plating6 - days_post_plating29	272XX	-1.97222	0.74976	680.573	-2.63047	0.0871951		days_post_plating6 - days_post_plating29	272XX	-0.102256	0.0140902	680.618	-7.25726	1.08041e-11	***	days_post_plating6 - days_post_plating29	272XX	-1.82827	0.271278	680.378	-6.73947	3.39211e-10	***
days_post_plating6 - days_post_plating37	272XX	0.00668269	0.0380754	723.66	0.175512	1		days_post_plating6 - days_post_plating37	272XX	-0.0363203	0.0118012	784.72	-3.07769	0.021587	*	days_post_plating6 - days_post_plating37	272XX	-0.332024	0.112572	723.861	-2.94945	0.0328603	*	days_post_plating6 - days_post_plating37	272XX	-0.114363	1.10185	737.029	-0.103792	1		days_post_plating6 - days_post_plating37	272XX	-0.0219857	0.02069	739.279	-1.06262	1		days_post_plating6 - days_post_plating37	272XX	-0.609699	0.400269	726.007	-1.52323	1
days_post_plating15 - days_post_plating22	272XX	-0.0354212	0.0257834	680.341	-1.3738	1		days_post_plating15 - days_post_plating22	272XX	-0.0118623	0.00817713	681.912	-1.45067	1		days_post_plating15 - days_post_plating22	272XX	-0.208998	0.0763484	676.481	-2.73742	0.0635502		days_post_plating15 - days_post_plating22	272XX	-1.91667	0.74976	680.573	-2.55637	0.107929		days_post_plating15 - days_post_plating22	272XX	-0.0439186	0.0140902	680.618	-3.11695	0.0190423	*	days_post_plating15 - days_post_plating22	272XX	-0.338961	0.271278	680.378	-1.2495	1
days_post_plating15 - days_post_plating29	272XX	0.00571719	0.0257834	680.341	0.221739	1		days_post_plating15 - days_post_plating29	272XX	-0.0284053	0.00817713	681.912	-3.47376	0.00545684	**	days_post_plating15 - days_post_plating29	272XX	-0.299239	0.0763484	676.481	-3.91939	0.000978041	***	days_post_plating15 - days_post_plating29	272XX	-0.555556	0.74976	680.573	-0.740978	1		days_post_plating15 - days_post_plating29	272XX	-0.0566612	0.0140902	680.618	-4.02131	0.000643502	***	days_post_plating15 - days_post_plating29	272XX	-0.297261	0.271278	680.378	-1.09578	1
days_post_plating15 - days_post_plating37	272XX	0.059686	0.0380754	723.66	1.56757	1		days_post_plating15 - days_post_plating37	272XX	-0.031618	0.0118012	784.72	-2.67923	0.0753383		days_post_plating15 - days_post_plating37	272XX	0.1052	0.112572	723.861	0.934517	1		days_post_plating15 - days_post_plating37	272XX	1.3023	1.10185	737.029	1.18192	1		days_post_plating15 - days_post_plating37	272XX	0.0236095	0.02069	739.279	1.1411	1		days_post_plating15 - days_post_plating37	272XX	0.921306	0.400269	726.007	2.30172	0.216332
days_post_plating22 - days_post_plating29	272XX	0.0411384	0.0257834	680.341	1.59554	1		days_post_plating22 - days_post_plating29	272XX	-0.0165431	0.00817713	681.912	-2.02309	0.434536		days_post_plating22 - days_post_plating29	272XX	-0.0902417	0.0763484	676.481	-1.18197	1		days_post_plating22 - days_post_plating29	272XX	1.36111	0.74976	680.573	1.8154	0.69903		days_post_plating22 - days_post_plating29	272XX	-0.0127426	0.0140902	680.618	-0.904358	1		days_post_plating22 - days_post_plating29	272XX	0.0416998	0.271278	680.378	0.153716	1
days_post_plating22 - days_post_plating37	272XX	0.0951072	0.0380754	723.66	2.49786	0.127154		days_post_plating22 - days_post_plating37	272XX	-0.0197557	0.0118012	784.72	-1.67405	0.9452		days_post_plating22 - days_post_plating37	272XX	0.314198	0.112572	723.861	2.79109	0.0539144		days_post_plating22 - days_post_plating37	272XX	3.21897	1.10185	737.029	2.92142	0.0359087	*	days_post_plating22 - days_post_plating37	272XX	0.0675281	0.02069	739.279	3.26379	0.0114988	*	days_post_plating22 - days_post_plating37	272XX	1.26027	0.400269	726.007	3.14855	0.0170799	*
days_post_plating29 - days_post_plating37	272XX	0.0539688	0.0380754	723.66	1.41742	1		days_post_plating29 - days_post_plating37	272XX	-0.00321263	0.0118012	784.72	-0.27223	1		days_post_plating29 - days_post_plating37	272XX	0.404439	0.112572	723.861	3.59273	0.00349382	**	days_post_plating29 - days_post_plating37	272XX	1.85786	1.10185	737.029	1.68613	0.921947		days_post_plating29 - days_post_plating37	272XX	0.0802707	0.02069	739.279	3.87968	0.00113926	**	days_post_plating29 - days_post_plating37	272XX	1.21857	0.400269	726.007	3.04437	0.0241589	*
days_post_plating6 - days_post_plating15	59XY	-0.077534	0.0257834	680.341	-3.00713	0.027345	*	days_post_plating6 - days_post_plating15	59XY	-0.00281764	0.00817713	681.912	-0.344576	1		days_post_plating6 - days_post_plating15	59XY	-0.132366	0.0763484	676.481	-1.73371	0.834248		days_post_plating6 - days_post_plating15	59XY	-0.583333	0.74976	680.573	-0.778027	1		days_post_plating6 - days_post_plating15	59XY	-0.0187095	0.0140902	680.618	-1.32783	1		days_post_plating6 - days_post_plating15	59XY	-1.50505	0.271278	680.378	-5.54801	4.14064e-07	***
days_post_plating6 - days_post_plating22	59XY	-0.216887	0.0257834	680.341	-8.41191	2.36981e-15	***	days_post_plating6 - days_post_plating22	59XY	-0.00977683	0.00817713	681.912	-1.19563	1		days_post_plating6 - days_post_plating22	59XY	-0.522064	0.0763484	676.481	-6.83793	1.7983e-10	***	days_post_plating6 - days_post_plating22	59XY	-3.80556	0.74976	680.573	-5.0757	4.98772e-06	***	days_post_plating6 - days_post_plating22	59XY	-0.059678	0.0140902	680.618	-4.23542	0.000259516	***	days_post_plating6 - days_post_plating22	59XY	-2.28535	0.271278	680.378	-8.4244	2.15154e-15	***
days_post_plating6 - days_post_plating29	59XY	-0.262812	0.0257834	680.341	-10.1931	8.39927e-22	***	days_post_plating6 - days_post_plating29	59XY	-0.0370846	0.00817713	681.912	-4.53517	6.79943e-05	***	days_post_plating6 - days_post_plating29	59XY	-0.748137	0.0763484	676.481	-9.799	2.73913e-20	***	days_post_plating6 - days_post_plating29	59XY	-6.97222	0.74976	680.573	-9.29927	1.89234e-18	***	days_post_plating6 - days_post_plating29	59XY	-0.126882	0.0140902	680.618	-9.00493	2.14178e-17	***	days_post_plating6 - days_post_plating29	59XY	-2.56881	0.271278	680.378	-9.46929	4.53962e-19	***
days_post_plating6 - days_post_plating37	59XY	-0.112114	0.0380754	723.66	-2.94452	0.0333821	*	days_post_plating6 - days_post_plating37	59XY	-0.0367344	0.0118012	784.72	-3.11278	0.0192058	*	days_post_plating6 - days_post_plating37	59XY	-0.34776	0.112572	723.861	-3.08923	0.0208351	*	days_post_plating6 - days_post_plating37	59XY	-4.31206	1.10185	737.029	-3.91347	0.000994012	***	days_post_plating6 - days_post_plating37	59XY	-0.107072	0.02069	739.279	-5.17505	2.93843e-06	***	days_post_plating6 - days_post_plating37	59XY	-2.01323	0.400269	726.007	-5.02969	6.19703e-06	***
days_post_plating15 - days_post_plating22	59XY	-0.139354	0.0257834	680.341	-5.40478	8.98613e-07	***	days_post_plating15 - days_post_plating22	59XY	-0.00695919	0.00817713	681.912	-0.851056	1		days_post_plating15 - days_post_plating22	59XY	-0.389698	0.0763484	676.481	-5.10421	4.32183e-06	***	days_post_plating15 - days_post_plating22	59XY	-3.22222	0.74976	680.573	-4.29767	0.00019779	***	days_post_plating15 - days_post_plating22	59XY	-0.0409686	0.0140902	680.618	-2.90759	0.0376085	*	days_post_plating15 - days_post_plating22	59XY	-0.7803	0.271278	680.378	-2.87639	0.0414843	*
days_post_plating15 - days_post_plating29	59XY	-0.185278	0.0257834	680.341	-7.18593	1.75936e-11	***	days_post_plating15 - days_post_plating29	59XY	-0.034267	0.00817713	681.912	-4.19059	0.000314838	***	days_post_plating15 - days_post_plating29	59XY	-0.615771	0.0763484	676.481	-8.06528	3.32668e-14	***	days_post_plating15 - days_post_plating29	59XY	-6.38889	0.74976	680.573	-8.52125	1.01346e-15	***	days_post_plating15 - days_post_plating29	59XY	-0.108172	0.0140902	680.618	-7.67709	5.66845e-13	***	days_post_plating15 - days_post_plating29	59XY	-1.06376	0.271278	680.378	-3.92128	0.000970067	***
days_post_plating15 - days_post_plating37	59XY	-0.03458	0.0380754	723.66	-0.908197	1		days_post_plating15 - days_post_plating37	59XY	-0.0339168	0.0118012	784.72	-2.87402	0.0416236	*	days_post_plating15 - days_post_plating37	59XY	-0.215394	0.112572	723.861	-1.9134	0.560915		days_post_plating15 - days_post_plating37	59XY	-3.72873	1.10185	737.029	-3.38406	0.00752005	**	days_post_plating15 - days_post_plating37	59XY	-0.0883626	0.02069	739.279	-4.27078	0.000220207	***	days_post_plating15 - days_post_plating37	59XY	-0.508176	0.400269	726.007	-1.26959	1
days_post_plating22 - days_post_plating29	59XY	-0.0459242	0.0257834	680.341	-1.78115	0.753335		days_post_plating22 - days_post_plating29	59XY	-0.0273078	0.00817713	681.912	-3.33954	0.00884871	**	days_post_plating22 - days_post_plating29	59XY	-0.226073	0.0763484	676.481	-2.96107	0.0317309	*	days_post_plating22 - days_post_plating29	59XY	-3.16667	0.74976	680.573	-4.22358	0.000273176	***	days_post_plating22 - days_post_plating29	59XY	-0.0672035	0.0140902	680.618	-4.76951	2.26042e-05	***	days_post_plating22 - days_post_plating29	59XY	-0.283455	0.271278	680.378	-1.04489	1
days_post_plating22 - days_post_plating37	59XY	0.104773	0.0380754	723.66	2.75173	0.0607642		days_post_plating22 - days_post_plating37	59XY	-0.0269576	0.0118012	784.72	-2.28432	0.226192		days_post_plating22 - days_post_plating37	59XY	0.174304	0.112572	723.861	1.54838	1		days_post_plating22 - days_post_plating37	59XY	-0.506504	1.10185	737.029	-0.459685	1		days_post_plating22 - days_post_plating37	59XY	-0.0473941	0.02069	739.279	-2.29067	0.222632		days_post_plating22 - days_post_plating37	59XY	0.272124	0.400269	726.007	0.679852	1
days_post_plating29 - days_post_plating37	59XY	0.150698	0.0380754	723.66	3.95787	0.000830787	***	days_post_plating29 - days_post_plating37	59XY	0.000350233	0.0118012	784.72	0.0296779	1		days_post_plating29 - days_post_plating37	59XY	0.400377	0.112572	723.861	3.55664	0.00400087	**	days_post_plating29 - days_post_plating37	59XY	2.66016	1.10185	737.029	2.41427	0.160095		days_post_plating29 - days_post_plating37	59XY	0.0198094	0.02069	739.279	0.957437	1		days_post_plating29 - days_post_plating37	59XY	0.555579	0.400269	726.007	1.38801	1
days_post_plating6 - days_post_plating15	H1	-0.00127219	0.0315781	680.341	-0.0402872	1		days_post_plating6 - days_post_plating15	H1	-0.00019175	0.0100149	681.912	-0.0191465	1		days_post_plating6 - days_post_plating15	H1	-0.0157361	0.0946951	678.743	-0.166176	1		days_post_plating6 - days_post_plating15	H1	2.22045e-16	0.918264	680.573	2.41809e-16	1		days_post_plating6 - days_post_plating15	H1	0.00218029	0.0172569	680.618	0.126343	1		days_post_plating6 - days_post_plating15	H1	-0.192288	0.332246	680.378	-0.578751	1
days_post_plating6 - days_post_plating22	H1	-0.00286557	0.0315781	680.341	-0.0907457	1		days_post_plating6 - days_post_plating22	H1	9.78333e-05	0.0100149	681.912	0.00976878	1		days_post_plating6 - days_post_plating22	H1	0.0278424	0.0935073	676.481	0.297756	1		days_post_plating6 - days_post_plating22	H1	-4.44089e-16	0.918264	680.573	-4.83618e-16	1		days_post_plating6 - days_post_plating22	H1	0.00181927	0.0172569	680.618	0.105422	1		days_post_plating6 - days_post_plating22	H1	-0.250284	0.332246	680.378	-0.753309	1
days_post_plating6 - days_post_plating29	H1	-0.0242821	0.0315781	680.341	-0.768956	1		days_post_plating6 - days_post_plating29	H1	-0.000494083	0.0100149	681.912	-0.0493349	1		days_post_plating6 - days_post_plating29	H1	0.00760892	0.0935073	676.481	0.0813725	1		days_post_plating6 - days_post_plating29	H1	2.22045e-16	0.918264	680.573	2.41809e-16	1		days_post_plating6 - days_post_plating29	H1	-0.00173878	0.0172569	680.618	-0.100758	1		days_post_plating6 - days_post_plating29	H1	-0.571442	0.332246	680.378	-1.71994	0.858987
days_post_plating6 - days_post_plating37	H1	-0.011768	0.0426776	716.619	-0.275742	1		days_post_plating6 - days_post_plating37	H1	-0.0410587	0.0132786	768.248	-3.09211	0.0205926	*	days_post_plating6 - days_post_plating37	H1	-0.707776	0.126263	717.157	-5.60558	2.96197e-07	***	days_post_plating6 - days_post_plating37	H1	-1.6	1.23602	727.842	-1.29448	1		days_post_plating6 - days_post_plating37	H1	-0.0815849	0.0232126	729.734	-3.51469	0.00467441	**	days_post_plating6 - days_post_plating37	H1	-0.903943	0.448711	718.588	-2.01453	0.443259
days_post_plating15 - days_post_plating22	H1	-0.00159338	0.0315781	680.341	-0.0504585	1		days_post_plating15 - days_post_plating22	H1	0.000289583	0.0100149	681.912	0.0289153	1		days_post_plating15 - days_post_plating22	H1	0.0435785	0.0946951	678.743	0.460198	1		days_post_plating15 - days_post_plating22	H1	-6.66134e-16	0.918264	680.573	-7.25427e-16	1		days_post_plating15 - days_post_plating22	H1	-0.000361024	0.0172569	680.618	-0.0209205	1		days_post_plating15 - days_post_plating22	H1	-0.0579963	0.332246	680.378	-0.174558	1
days_post_plating15 - days_post_plating29	H1	-0.0230099	0.0315781	680.341	-0.728668	1		days_post_plating15 - days_post_plating29	H1	-0.000302333	0.0100149	681.912	-0.0301884	1		days_post_plating15 - days_post_plating29	H1	0.023345	0.0946951	678.743	0.246528	1		days_post_plating15 - days_post_plating29	H1	0	0.918264	680.573	0	1		days_post_plating15 - days_post_plating29	H1	-0.00391907	0.0172569	680.618	-0.227101	1		days_post_plating15 - days_post_plating29	H1	-0.379154	0.332246	680.378	-1.14119	1
days_post_plating15 - days_post_plating37	H1	-0.0104958	0.0426776	716.619	-0.245932	1		days_post_plating15 - days_post_plating37	H1	-0.040867	0.0132786	768.248	-3.07767	0.021604	*	days_post_plating15 - days_post_plating37	H1	-0.69204	0.127572	722.055	-5.42469	7.92814e-07	***	days_post_plating15 - days_post_plating37	H1	-1.6	1.23602	727.842	-1.29448	1		days_post_plating15 - days_post_plating37	H1	-0.0837652	0.0232126	729.734	-3.60862	0.00328853	**	days_post_plating15 - days_post_plating37	H1	-0.711655	0.448711	718.588	-1.586	1
days_post_plating22 - days_post_plating29	H1	-0.0214166	0.0315781	680.341	-0.67821	1		days_post_plating22 - days_post_plating29	H1	-0.000591917	0.0100149	681.912	-0.0591036	1		days_post_plating22 - days_post_plating29	H1	-0.0202334	0.0935073	676.481	-0.216384	1		days_post_plating22 - days_post_plating29	H1	6.66134e-16	0.918264	680.573	7.25427e-16	1		days_post_plating22 - days_post_plating29	H1	-0.00355805	0.0172569	680.618	-0.206181	1		days_post_plating22 - days_post_plating29	H1	-0.321158	0.332246	680.378	-0.966628	1
days_post_plating22 - days_post_plating37	H1	-0.00890242	0.0426776	716.619	-0.208597	1		days_post_plating22 - days_post_plating37	H1	-0.0411566	0.0132786	768.248	-3.09948	0.0200935	*	days_post_plating22 - days_post_plating37	H1	-0.735618	0.126263	717.157	-5.82609	8.56879e-08	***	days_post_plating22 - days_post_plating37	H1	-1.6	1.23602	727.842	-1.29448	1		days_post_plating22 - days_post_plating37	H1	-0.0834042	0.0232126	729.734	-3.59306	0.00348761	**	days_post_plating22 - days_post_plating37	H1	-0.653659	0.448711	718.588	-1.45675	1
days_post_plating29 - days_post_plating37	H1	0.0125141	0.0426776	716.619	0.293225	1		days_post_plating29 - days_post_plating37	H1	-0.0405647	0.0132786	768.248	-3.0549	0.0232918	*	days_post_plating29 - days_post_plating37	H1	-0.715385	0.126263	717.157	-5.66585	2.11908e-07	***	days_post_plating29 - days_post_plating37	H1	-1.6	1.23602	727.842	-1.29448	1		days_post_plating29 - days_post_plating37	H1	-0.0798461	0.0232126	729.734	-3.43978	0.0061528	**	days_post_plating29 - days_post_plating37	H1	-0.332501	0.448711	718.588	-0.741013	1
days_post_plating6 - days_post_plating15	H9	-0.09126	0.0315781	680.341	-2.88998	0.0397535	*	days_post_plating6 - days_post_plating15	H9	-0.00551746	0.0100149	681.912	-0.550925	1		days_post_plating6 - days_post_plating15	H9	-0.347602	0.0935073	676.481	-3.71738	0.00217959	**	days_post_plating6 - days_post_plating15	H9	-1.54167	0.918264	680.573	-1.67889	0.936321		days_post_plating6 - days_post_plating15	H9	-0.0353362	0.0172569	680.618	-2.04765	0.409773		days_post_plating6 - days_post_plating15	H9	-1.42696	0.332246	680.378	-4.29488	0.000200234	***
days_post_plating6 - days_post_plating22	H9	-0.182741	0.0315781	680.341	-5.78696	1.0939e-07	***	days_post_plating6 - days_post_plating22	H9	-0.0154098	0.0100149	681.912	-1.53869	1		days_post_plating6 - days_post_plating22	H9	-0.657994	0.0935073	676.481	-7.03682	4.83367e-11	***	days_post_plating6 - days_post_plating22	H9	-4	0.918264	680.573	-4.35604	0.000152846	***	days_post_plating6 - days_post_plating22	H9	-0.111718	0.0172569	680.618	-6.4738	1.82959e-09	***	days_post_plating6 - days_post_plating22	H9	-2.32329	0.332246	680.378	-6.99267	6.45669e-11	***
days_post_plating6 - days_post_plating29	H9	-0.198368	0.0315781	680.341	-6.28184	5.96942e-09	***	days_post_plating6 - days_post_plating29	H9	-0.0314548	0.0100149	681.912	-3.1408	0.017577	*	days_post_plating6 - days_post_plating29	H9	-1.00845	0.0935073	676.481	-10.7847	3.92608e-24	***	days_post_plating6 - days_post_plating29	H9	-6.04167	0.918264	680.573	-6.57944	9.4244e-10	***	days_post_plating6 - days_post_plating29	H9	-0.173363	0.0172569	680.618	-10.046	3.09663e-21	***	days_post_plating6 - days_post_plating29	H9	-2.60079	0.332246	680.378	-7.82792	1.90351e-13	***
days_post_plating6 - days_post_plating37	H9	-0.259101	0.0426776	716.619	-6.07112	2.05911e-08	***	days_post_plating6 - days_post_plating37	H9	-0.178856	0.0132786	768.248	-13.4696	2.80611e-36	***	days_post_plating6 - days_post_plating37	H9	-1.45258	0.12621	716.153	-11.5092	3.03691e-27	***	days_post_plating6 - days_post_plating37	H9	-4.36038	1.23602	727.842	-3.52776	0.00445388	**	days_post_plating6 - days_post_plating37	H9	-0.239767	0.0232126	729.734	-10.3292	1.95062e-22	***	days_post_plating6 - days_post_plating37	H9	-2.79485	0.448711	718.588	-6.22862	8.00677e-09	***
days_post_plating15 - days_post_plating22	H9	-0.0914809	0.0315781	680.341	-2.89698	0.0388884	*	days_post_plating15 - days_post_plating22	H9	-0.00989233	0.0100149	681.912	-0.987762	1		days_post_plating15 - days_post_plating22	H9	-0.310392	0.0935073	676.481	-3.31944	0.00950368	**	days_post_plating15 - days_post_plating22	H9	-2.45833	0.918264	680.573	-2.67715	0.0760404		days_post_plating15 - days_post_plating22	H9	-0.0763818	0.0172569	680.618	-4.42615	0.000111708	***	days_post_plating15 - days_post_plating22	H9	-0.896329	0.332246	680.378	-2.69779	0.0715317
days_post_plating15 - days_post_plating29	H9	-0.107108	0.0315781	680.341	-3.39186	0.00734389	**	days_post_plating15 - days_post_plating29	H9	-0.0259373	0.0100149	681.912	-2.58988	0.0980604		days_post_plating15 - days_post_plating29	H9	-0.660847	0.0935073	676.481	-7.06733	3.94044e-11	***	days_post_plating15 - days_post_plating29	H9	-4.5	0.918264	680.573	-4.90055	1.19572e-05	***	days_post_plating15 - days_post_plating29	H9	-0.138027	0.0172569	680.618	-7.99832	5.42992e-14	***	days_post_plating15 - days_post_plating29	H9	-1.17384	0.332246	680.378	-3.53303	0.004386	**
days_post_plating15 - days_post_plating37	H9	-0.167841	0.0426776	716.619	-3.93276	0.000921339	***	days_post_plating15 - days_post_plating37	H9	-0.173339	0.0132786	768.248	-13.054	2.54875e-34	***	days_post_plating15 - days_post_plating37	H9	-1.10498	0.12621	716.153	-8.75506	1.45697e-16	***	days_post_plating15 - days_post_plating37	H9	-2.81871	1.23602	727.842	-2.28048	0.228676		days_post_plating15 - days_post_plating37	H9	-0.204431	0.0232126	729.734	-8.80692	9.27767e-17	***	days_post_plating15 - days_post_plating37	H9	-1.36789	0.448711	718.588	-3.04849	0.023843	*
days_post_plating22 - days_post_plating29	H9	-0.0156274	0.0315781	680.341	-0.494881	1		days_post_plating22 - days_post_plating29	H9	-0.016045	0.0100149	681.912	-1.60211	1		days_post_plating22 - days_post_plating29	H9	-0.350455	0.0935073	676.481	-3.74789	0.00193561	**	days_post_plating22 - days_post_plating29	H9	-2.04167	0.918264	680.573	-2.2234	0.265166		days_post_plating22 - days_post_plating29	H9	-0.0616448	0.0172569	680.618	-3.57218	0.00378991	**	days_post_plating22 - days_post_plating29	H9	-0.277507	0.332246	680.378	-0.835245	1
days_post_plating22 - days_post_plating37	H9	-0.07636	0.0426776	716.619	-1.78923	0.740002		days_post_plating22 - days_post_plating37	H9	-0.163447	0.0132786	768.248	-12.3091	6.59978e-31	***	days_post_plating22 - days_post_plating37	H9	-0.794588	0.12621	716.153	-6.29574	5.33263e-09	***	days_post_plating22 - days_post_plating37	H9	-0.36038	1.23602	727.842	-0.291566	1		days_post_plating22 - days_post_plating37	H9	-0.128049	0.0232126	729.734	-5.51639	4.80777e-07	***	days_post_plating22 - days_post_plating37	H9	-0.471565	0.448711	718.588	-1.05093	1
days_post_plating29 - days_post_plating37	H9	-0.0607326	0.0426776	716.619	-1.42306	1		days_post_plating29 - days_post_plating37	H9	-0.147402	0.0132786	768.248	-11.1007	1.16983e-25	***	days_post_plating29 - days_post_plating37	H9	-0.444133	0.12621	716.153	-3.51899	0.00460572	**	days_post_plating29 - days_post_plating37	H9	1.68129	1.23602	727.842	1.36024	1		days_post_plating29 - days_post_plating37	H9	-0.0664046	0.0232126	729.734	-2.86072	0.0434765	*	days_post_plating29 - days_post_plating37	H9	-0.194058	0.448711	718.588	-0.432478	1
days_post_plating6 - days_post_plating15	KOLF	0.00986103	0.0182316	680.341	0.540876	1		days_post_plating6 - days_post_plating15	KOLF	-0.000343514	0.0057821	681.912	-0.0594099	1		days_post_plating6 - days_post_plating15	KOLF	-0.163281	0.0546923	680.358	-2.98545	0.029332	*	days_post_plating6 - days_post_plating15	KOLF	-0.555556	0.53016	680.573	-1.0479	1		days_post_plating6 - days_post_plating15	KOLF	-0.0104346	0.0099633	680.618	-1.0473	1		days_post_plating6 - days_post_plating15	KOLF	-0.292835	0.191822	680.378	-1.52659	1
days_post_plating6 - days_post_plating22	KOLF	-0.0215669	0.0182316	680.341	-1.18294	1		days_post_plating6 - days_post_plating22	KOLF	-0.00386068	0.0057821	681.912	-0.667695	1		days_post_plating6 - days_post_plating22	KOLF	-0.418432	0.0544617	679.236	-7.68306	5.44363e-13	***	days_post_plating6 - days_post_plating22	KOLF	-2.56944	0.53016	680.573	-4.84654	1.55737e-05	***	days_post_plating6 - days_post_plating22	KOLF	-0.0474787	0.0099633	680.618	-4.76536	2.30584e-05	***	days_post_plating6 - days_post_plating22	KOLF	-0.433048	0.191822	680.378	-2.25755	0.2429
days_post_plating6 - days_post_plating29	KOLF	-0.0443634	0.02	699.865	-2.21817	0.268637		days_post_plating6 - days_post_plating29	KOLF	-0.0329067	0.00628514	718.79	-5.23564	2.16091e-06	***	days_post_plating6 - days_post_plating29	KOLF	-0.72124	0.0595638	698.114	-12.1087	9.06519e-30	***	days_post_plating6 - days_post_plating29	KOLF	-3.70776	0.580348	704.696	-6.38886	3.03622e-09	***	days_post_plating6 - days_post_plating29	KOLF	-0.122958	0.0109027	705.465	-11.2778	3.08688e-26	***	days_post_plating6 - days_post_plating29	KOLF	-0.251543	0.210349	700.748	-1.19584	1
days_post_plating6 - days_post_plating37	KOLF	-0.146215	0.030386	733.905	-4.81193	1.81516e-05	***	days_post_plating6 - days_post_plating37	KOLF	-0.149028	0.00936861	804.293	-15.9071	9.6467e-49	***	days_post_plating6 - days_post_plating37	KOLF	-1.08439	0.0899973	734.223	-12.0492	1.2294e-29	***	days_post_plating6 - days_post_plating37	KOLF	-5.1608	0.878309	749.834	-5.87584	6.32583e-08	***	days_post_plating6 - days_post_plating37	KOLF	-0.257542	0.0164893	752.489	-15.6187	7.67234e-47	***	days_post_plating6 - days_post_plating37	KOLF	-0.870563	0.319367	736.721	-2.7259	0.0656497
days_post_plating15 - days_post_plating22	KOLF	-0.031428	0.0182316	680.341	-1.72382	0.85195		days_post_plating15 - days_post_plating22	KOLF	-0.00351717	0.0057821	681.912	-0.608285	1		days_post_plating15 - days_post_plating22	KOLF	-0.255151	0.0542161	677.543	-4.70619	3.06112e-05	***	days_post_plating15 - days_post_plating22	KOLF	-2.01389	0.53016	680.573	-3.79864	0.00158506	**	days_post_plating15 - days_post_plating22	KOLF	-0.0370441	0.0099633	680.618	-3.71806	0.0021728	**	days_post_plating15 - days_post_plating22	KOLF	-0.140213	0.191822	680.378	-0.730954	1
days_post_plating15 - days_post_plating29	KOLF	-0.0542245	0.02	699.865	-2.71122	0.0686809		days_post_plating15 - days_post_plating29	KOLF	-0.0325632	0.00628514	718.79	-5.18099	2.86994e-06	***	days_post_plating15 - days_post_plating29	KOLF	-0.557958	0.0594324	699.628	-9.38811	8.40463e-19	***	days_post_plating15 - days_post_plating29	KOLF	-3.15221	0.580348	704.696	-5.43158	7.69717e-07	***	days_post_plating15 - days_post_plating29	KOLF	-0.112523	0.0109027	705.465	-10.3207	2.36042e-22	***	days_post_plating15 - days_post_plating29	KOLF	0.0412914	0.210349	700.748	0.1963	1
days_post_plating15 - days_post_plating37	KOLF	-0.156076	0.030386	733.905	-5.13645	3.59127e-06	***	days_post_plating15 - days_post_plating37	KOLF	-0.148684	0.00936861	804.293	-15.8705	1.50558e-48	***	days_post_plating15 - days_post_plating37	KOLF	-0.921113	0.0899111	734.939	-10.2447	4.10245e-22	***	days_post_plating15 - days_post_plating37	KOLF	-4.60525	0.878309	749.834	-5.24331	2.05322e-06	***	days_post_plating15 - days_post_plating37	KOLF	-0.247108	0.0164893	752.489	-14.9859	1.27541e-43	***	days_post_plating15 - days_post_plating37	KOLF	-0.577728	0.319367	736.721	-1.80898	0.70862
days_post_plating22 - days_post_plating29	KOLF	-0.0227965	0.02	699.865	-1.13982	1		days_post_plating22 - days_post_plating29	KOLF	-0.0290461	0.00628514	718.79	-4.62139	4.51797e-05	***	days_post_plating22 - days_post_plating29	KOLF	-0.302807	0.0591934	698.082	-5.11556	4.04645e-06	***	days_post_plating22 - days_post_plating29	KOLF	-1.13832	0.580348	704.696	-1.96144	0.502209		days_post_plating22 - days_post_plating29	KOLF	-0.0754789	0.0109027	705.465	-6.92298	9.95616e-11	***	days_post_plating22 - days_post_plating29	KOLF	0.181505	0.210349	700.748	0.862876	1
days_post_plating22 - days_post_plating37	KOLF	-0.124648	0.030386	733.905	-4.10216	0.000455137	***	days_post_plating22 - days_post_plating37	KOLF	-0.145167	0.00936861	804.293	-15.4951	1.39221e-46	***	days_post_plating22 - days_post_plating37	KOLF	-0.665962	0.0898172	735.315	-7.41464	3.36475e-12	***	days_post_plating22 - days_post_plating37	KOLF	-2.59136	0.878309	749.834	-2.95039	0.0327256	*	days_post_plating22 - days_post_plating37	KOLF	-0.210063	0.0164893	752.489	-12.7394	8.40524e-33	***	days_post_plating22 - days_post_plating37	KOLF	-0.437515	0.319367	736.721	-1.36994	1
days_post_plating29 - days_post_plating37	KOLF	-0.101852	0.0310885	723.66	-3.27618	0.0110238	*	days_post_plating29 - days_post_plating37	KOLF	-0.116121	0.00963561	784.72	-12.0513	8.31129e-30	***	days_post_plating29 - days_post_plating37	KOLF	-0.363155	0.0919288	724.247	-3.95039	0.000856535	***	days_post_plating29 - days_post_plating37	KOLF	-1.45304	0.899657	737.029	-1.6151	1		days_post_plating29 - days_post_plating37	KOLF	-0.134585	0.0168934	739.279	-7.96671	6.16018e-14	***	days_post_plating29 - days_post_plating37	KOLF	-0.61902	0.326818	726.007	-1.89408	0.586114
days_post_plating6 - days_post_plating15	SCT	-0.0165815	0.0315781	680.341	-0.525096	1		days_post_plating6 - days_post_plating15	SCT	-0.0002415	0.0100149	681.912	-0.0241141	1		days_post_plating6 - days_post_plating15	SCT	-0.0181301	0.0935073	676.481	-0.19389	1		days_post_plating6 - days_post_plating15	SCT	0	0.918264	680.573	0	1		days_post_plating6 - days_post_plating15	SCT	0.00118102	0.0172569	680.618	0.0684372	1		days_post_plating6 - days_post_plating15	SCT	-0.883687	0.332246	680.378	-2.65974	0.080043
days_post_plating6 - days_post_plating22	SCT	-0.0470701	0.0315781	680.341	-1.4906	1		days_post_plating6 - days_post_plating22	SCT	-0.000706458	0.0100149	681.912	-0.0705408	1		days_post_plating6 - days_post_plating22	SCT	-0.079844	0.0935073	676.481	-0.85388	1		days_post_plating6 - days_post_plating22	SCT	-0.0416667	0.918264	680.573	-0.0453755	1		days_post_plating6 - days_post_plating22	SCT	-0.00728659	0.0172569	680.618	-0.422241	1		days_post_plating6 - days_post_plating22	SCT	-0.849603	0.332246	680.378	-2.55715	0.107691
days_post_plating6 - days_post_plating29	SCT	-0.0156167	0.0315781	680.341	-0.494542	1		days_post_plating6 - days_post_plating29	SCT	-0.00405117	0.0100149	681.912	-0.404514	1		days_post_plating6 - days_post_plating29	SCT	-0.210638	0.0935073	676.481	-2.25264	0.246017		days_post_plating6 - days_post_plating29	SCT	-0.666667	0.918264	680.573	-0.726007	1		days_post_plating6 - days_post_plating29	SCT	-0.0315134	0.0172569	680.618	-1.82613	0.682684		days_post_plating6 - days_post_plating29	SCT	-0.788367	0.332246	680.378	-2.37284	0.179287
days_post_plating6 - days_post_plating37	SCT	-0.057185	0.0398233	710.15	-1.43597	1		days_post_plating6 - days_post_plating37	SCT	-0.0476665	0.0124338	752.896	-3.83362	0.0013682	**	days_post_plating6 - days_post_plating37	SCT	-0.595283	0.117797	709.072	-5.05347	5.52626e-06	***	days_post_plating6 - days_post_plating37	SCT	-3.01511	1.15419	719.396	-2.61231	0.0918085		days_post_plating6 - days_post_plating37	SCT	-0.0915107	0.0216785	720.956	-4.22125	0.000274002	***	days_post_plating6 - days_post_plating37	SCT	-1.86284	0.418754	711.771	-4.44854	0.000100301	***
days_post_plating15 - days_post_plating22	SCT	-0.0304886	0.0315781	680.341	-0.9655	1		days_post_plating15 - days_post_plating22	SCT	-0.000464958	0.0100149	681.912	-0.0464267	1		days_post_plating15 - days_post_plating22	SCT	-0.0617139	0.0935073	676.481	-0.65999	1		days_post_plating15 - days_post_plating22	SCT	-0.0416667	0.918264	680.573	-0.0453755	1		days_post_plating15 - days_post_plating22	SCT	-0.00846761	0.0172569	680.618	-0.490679	1		days_post_plating15 - days_post_plating22	SCT	0.0340836	0.332246	680.378	0.102585	1
days_post_plating15 - days_post_plating29	SCT	0.000964816	0.0315781	680.341	0.0305533	1		days_post_plating15 - days_post_plating29	SCT	-0.00380967	0.0100149	681.912	-0.3804	1		days_post_plating15 - days_post_plating29	SCT	-0.192508	0.0935073	676.481	-2.05875	0.399008		days_post_plating15 - days_post_plating29	SCT	-0.666667	0.918264	680.573	-0.726007	1		days_post_plating15 - days_post_plating29	SCT	-0.0326945	0.0172569	680.618	-1.89457	0.585732		days_post_plating15 - days_post_plating29	SCT	0.0953195	0.332246	680.378	0.286894	1
days_post_plating15 - days_post_plating37	SCT	-0.0406035	0.0398233	710.15	-1.01959	1		days_post_plating15 - days_post_plating37	SCT	-0.047425	0.0124338	752.896	-3.8142	0.00147817	**	days_post_plating15 - days_post_plating37	SCT	-0.577153	0.117797	709.072	-4.89956	1.191e-05	***	days_post_plating15 - days_post_plating37	SCT	-3.01511	1.15419	719.396	-2.61231	0.0918085		days_post_plating15 - days_post_plating37	SCT	-0.0926917	0.0216785	720.956	-4.27573	0.000216148	***	days_post_plating15 - days_post_plating37	SCT	-0.979155	0.418754	711.771	-2.33826	0.196498
days_post_plating22 - days_post_plating29	SCT	0.0314535	0.0315781	680.341	0.996054	1		days_post_plating22 - days_post_plating29	SCT	-0.00334471	0.0100149	681.912	-0.333973	1		days_post_plating22 - days_post_plating29	SCT	-0.130794	0.0935073	676.481	-1.39876	1		days_post_plating22 - days_post_plating29	SCT	-0.625	0.918264	680.573	-0.680632	1		days_post_plating22 - days_post_plating29	SCT	-0.0242268	0.0172569	680.618	-1.40389	1		days_post_plating22 - days_post_plating29	SCT	0.0612359	0.332246	680.378	0.184309	1
days_post_plating22 - days_post_plating37	SCT	-0.0101149	0.0398233	710.15	-0.253995	1		days_post_plating22 - days_post_plating37	SCT	-0.0469601	0.0124338	752.896	-3.77681	0.00171377	**	days_post_plating22 - days_post_plating37	SCT	-0.515439	0.117797	709.072	-4.37566	0.000139264	***	days_post_plating22 - days_post_plating37	SCT	-2.97345	1.15419	719.396	-2.57621	0.101872		days_post_plating22 - days_post_plating37	SCT	-0.0842241	0.0216785	720.956	-3.88513	0.00111688	**	days_post_plating22 - days_post_plating37	SCT	-1.01324	0.418754	711.771	-2.41965	0.157849
days_post_plating29 - days_post_plating37	SCT	-0.0415683	0.0398233	710.15	-1.04382	1		days_post_plating29 - days_post_plating37	SCT	-0.0436154	0.0124338	752.896	-3.50781	0.00478628	**	days_post_plating29 - days_post_plating37	SCT	-0.384645	0.117797	709.072	-3.26533	0.0114594	*	days_post_plating29 - days_post_plating37	SCT	-2.34845	1.15419	719.396	-2.03471	0.422464		days_post_plating29 - days_post_plating37	SCT	-0.0599972	0.0216785	720.956	-2.76758	0.0579219		days_post_plating29 - days_post_plating37	SCT	-1.07447	0.418754	711.771	-2.56589	0.104949

## Sheet: Figure2_stats_sex_ESCiPSC_line
Two-way ANOVA tests: line type (ESC vs iPSC) and cell line at 37 DPD							Two-way ANOVA tests: Chromosomal sex (XX vs XY) and cell line at 37 DPD							Post hoc tests for: Cell line at 37 DPD
Model: Parameter ~ line type + cell line							Model: Parameter ~ sex + cell line							Tukey multiple comparisons of means; 95% family-wise confidence level
logMFR							logMFR							logMFR
term	df	sumsq	meansq	statistic	p.value		term	df	sumsq	meansq	statistic	p.value		contrast	estimate	conf.low	conf.high	adj.p.value
Line_type	1	0.00492992	0.00492992	0.166902	0.684163		Sex	1	0.0561786	0.0561786	1.90193	0.172382		59XY-272XX	0.113895	-0.0918629	0.319653	0.586321
Cell_line	4	0.966166	0.241542	8.17739	1.91263e-05		Cell_line	4	0.914918	0.228729	7.74363	3.33792e-05		H1-272XX	-0.00847973	-0.224281	0.207321	0.999997
Residuals	68	2.00857	0.0295377	NA	NA		Residuals	68	2.00857	0.0295377	NA	NA		H9-272XX	0.260057	0.0442558	0.475858	0.00928518	**
														KOLF-272XX	0.265589	0.0777585	0.45342	0.00129765	**
logNoBursts							logNoBursts							SCT-272XX	0.0537695	-0.151989	0.259528	0.972217
term	df	sumsq	meansq	statistic	p.value		term	df	sumsq	meansq	statistic	p.value		H1-59XY	-0.122375	-0.338176	0.093426	0.560569
Line_type	1	0.0328278	0.0328278	0.0161615	0.899214		Sex	1	1.03709	1.03709	0.510571	0.477338		H9-59XY	0.146162	-0.0696394	0.361963	0.360867
Cell_line	4	61.8197	15.4549	7.60863	3.97604e-05		Cell_line	4	60.8154	15.2039	7.48503	4.66989e-05		KOLF-59XY	0.151694	-0.0361367	0.339525	0.182143
Residuals	68	138.124	2.03123	NA	NA		Residuals	68	138.124	2.03123	NA	NA		SCT-59XY	-0.0601257	-0.265884	0.145632	0.955272
														H9-H1	0.268536	0.0431398	0.493933	0.0104764	*
AUNCC							AUNCC							KOLF-H1	0.274069	0.0752876	0.47285	0.00183606	**
term	df	sumsq	meansq	statistic	p.value		term	df	sumsq	meansq	statistic	p.value		SCT-H1	0.0622492	-0.153552	0.27805	0.957635
Line_type	1	0.0151925	0.0151925	1.19613	0.277956		Sex	1	0.00106941	0.00106941	0.0841961	0.772573		KOLF-H9	0.00553233	-0.193249	0.204314	0.999999
Cell_line	4	0.24765	0.0619124	4.87445	0.00162446		Cell_line	4	0.261773	0.0654432	5.15244	0.00109829		SCT-H9	-0.206287	-0.422088	0.00951364	0.0690761
Residuals	68	0.863696	0.0127014	NA	NA		Residuals	68	0.863696	0.0127014	NA	NA		SCT-KOLF	-0.21182	-0.39965	-0.023989	0.0181012	*
logMeanNodeDegree							logMeanNodeDegree							logNoBursts
term	df	sumsq	meansq	statistic	p.value		term	df	sumsq	meansq	statistic	p.value		contrast	estimate	conf.low	conf.high	adj.p.value
Line_type	1	2.26548	2.26548	8.58978	0.00460004		Sex	1	0.120809	0.120809	0.458057	0.50083		59XY-272XX	1.39029	-0.315981	3.09656	0.174547
Cell_line	4	8.95223	2.23806	8.48579	1.29348e-05		Cell_line	4	11.0969	2.77422	10.5187	1.08121e-06		H1-272XX	0.460096	-1.32946	2.24965	0.974117
Residuals	68	17.9344	0.263742	NA	NA		Residuals	68	17.9344	0.263742	NA	NA		H9-272XX	2.50394	0.714388	4.2935	0.00150208	**
														KOLF-272XX	2.35131	0.793706	3.90892	0.000492663	***
NoNetworkBursts							NoNetworkBursts							SCT-272XX	1.75183	0.0455532	3.4581	0.0408193	*
term	df	sumsq	meansq	statistic	p.value		term	df	sumsq	meansq	statistic	p.value		H1-59XY	-0.930195	-2.71975	0.859358	0.650031
Line_type	1	10.0005	10.0005	0.529172	0.469452		Sex	1	86.3544	86.3544	4.56943	0.0361454		H9-59XY	1.11365	-0.675904	2.9032	0.457014
Cell_line	4	305.2	76.3	4.0374	0.00537087		Cell_line	4	228.846	57.2115	3.02734	0.0233454		KOLF-59XY	0.961021	-0.596586	2.51863	0.466772
Residuals	68	1285.08	18.8983	NA	NA		Residuals	68	1285.08	18.8983	NA	NA		SCT-59XY	0.361534	-1.34474	2.06781	0.989081
														H9-H1	2.04385	0.174717	3.91297	0.0240319	*
EdgeWeight							EdgeWeight							KOLF-H1	1.89122	0.2428	3.53963	0.0153411	*
term	df	sumsq	meansq	statistic	p.value		term	df	sumsq	meansq	statistic	p.value		SCT-H1	1.29173	-0.497824	3.08128	0.291203
Line_type	1	0.0044115	0.0044115	0.289213	0.592481		Sex	1	0.0889209	0.0889209	5.82955	0.0184553		KOLF-H9	-0.152629	-1.80104	1.49579	0.999791
Cell_line	4	0.691386	0.172847	11.3316	4.19129e-07		Cell_line	4	0.606877	0.151719	9.94654	2.13847e-06		SCT-H9	-0.752116	-2.54167	1.03744	0.819392
Residuals	68	1.03724	0.0152535	NA	NA		Residuals	68	1.03724	0.0152535	NA	NA		SCT-KOLF	-0.599487	-2.15709	0.95812	0.867753
														AUNCC
														contrast	estimate	conf.low	conf.high	adj.p.value
														59XY-272XX	0.00044	-0.134486	0.135366	1
														H1-272XX	-0.0277998	-0.169311	0.113711	0.992282
														H9-272XX	0.110361	-0.0311505	0.251872	0.213641
														KOLF-272XX	0.116127	-0.00704259	0.239297	0.0758125
														SCT-272XX	0.0111312	-0.123794	0.146057	0.999882
														H1-59XY	-0.0282398	-0.169751	0.113271	0.991702
														H9-59XY	0.109921	-0.0315905	0.251432	0.217396
														KOLF-59XY	0.115687	-0.00748259	0.238857	0.0777434
														SCT-59XY	0.0106912	-0.124234	0.145617	0.999903
														H9-H1	0.13816	-0.00964317	0.285964	0.0802302
														KOLF-H1	0.143927	0.0135763	0.274277	0.0220174	*
														SCT-H1	0.038931	-0.10258	0.180442	0.965338
														KOLF-H9	0.00576645	-0.124584	0.136117	0.999995
														SCT-H9	-0.0992294	-0.240741	0.0422818	0.322412
														SCT-KOLF	-0.104996	-0.228165	0.0181738	0.138637
														logMeanNodeDegree
														contrast	estimate	conf.low	conf.high	adj.p.value
														59XY-272XX	0.0519922	-0.562841	0.666826	0.999866
														H1-272XX	-0.00294157	-0.647785	0.641901	1
														H9-272XX	0.679119	0.0342763	1.32396	0.0332149	*
														KOLF-272XX	0.818809	0.257546	1.38007	0.000827378	***
														SCT-272XX	0.241194	-0.37364	0.856027	0.858274
														H1-59XY	-0.0549338	-0.699777	0.589909	0.999861
														H9-59XY	0.627127	-0.0177158	1.27197	0.0612639
														KOLF-59XY	0.766817	0.205554	1.32808	0.00207402	**
														SCT-59XY	0.189201	-0.425632	0.804035	0.944588
														H9-H1	0.682061	0.00854437	1.35558	0.0454349	*
														KOLF-H1	0.821751	0.227765	1.41574	0.00175346	**
														SCT-H1	0.244135	-0.400708	0.888978	0.875502
														KOLF-H9	0.13969	-0.454296	0.733676	0.982528
														SCT-H9	-0.437926	-1.08277	0.206917	0.357858
														SCT-KOLF	-0.577616	-1.13888	-0.0163521	0.04006	*
														NoNetworkBursts
														contrast	estimate	conf.low	conf.high	adj.p.value
														59XY-272XX	4.33333	-0.871173	9.53784	0.156783
														H1-272XX	2.17778	-3.28075	7.63631	0.849437
														H9-272XX	4.87778	-0.580755	10.3363	0.106225
														KOLF-272XX	5.91667	1.16562	10.6677	0.00646854	**
														SCT-272XX	2.66667	-2.53784	7.87117	0.663808
														H1-59XY	-2.15556	-7.61409	3.30298	0.854859
														H9-59XY	0.544444	-4.91409	6.00298	0.999699
														KOLF-59XY	1.58333	-3.16771	6.33438	0.923596
														SCT-59XY	-1.66667	-6.87117	3.53784	0.934844
														H9-H1	2.7	-3.00125	8.40125	0.733521
														KOLF-H1	3.73889	-1.28914	8.76692	0.260256
														SCT-H1	0.488889	-4.96964	5.94742	0.999823
														KOLF-H9	1.03889	-3.98914	6.06692	0.990266
														SCT-H9	-2.21111	-7.66964	3.24742	0.84111
														SCT-KOLF	-3.25	-8.00104	1.50104	0.349761
														EdgeWeight
														contrast	estimate	conf.low	conf.high	adj.p.value
														59XY-272XX	0.080679	-0.0671817	0.22854	0.601327
														H1-272XX	0.0438101	-0.111267	0.198888	0.961201
														H9-272XX	0.195869	0.0407911	0.350946	0.00550259	**
														KOLF-272XX	0.259988	0.125011	0.394966	5.05102e-06	***
														SCT-272XX	0.0686157	-0.0792449	0.216476	0.749839
														H1-59XY	-0.0368689	-0.191946	0.118209	0.981661
														H9-59XY	0.11519	-0.0398879	0.270267	0.261383
														KOLF-59XY	0.179309	0.0443316	0.314287	0.00298345	**
														SCT-59XY	-0.0120633	-0.159924	0.135797	0.999888
														H9-H1	0.152058	-0.00991473	0.314032	0.077996
														KOLF-H1	0.216178	0.0733312	0.359025	0.000473754	***
														SCT-H1	0.0248056	-0.130272	0.179883	0.997052
														KOLF-H9	0.0641197	-0.0787273	0.206967	0.77505
														SCT-H9	-0.127253	-0.28233	0.0278247	0.168639
														SCT-KOLF	-0.191373	-0.32635	-0.0563948	0.00124923	**

## Sheet: Figure6_FigureS5_stats_chLTP
Parameter: Mean Firing Rate							Parameter: Area Under Normalized Cross-correrlation (AUNCC)							Parameter: Number of Network Bursts							Parameter: Number of Bursts							Parameter: Mean Node Degree							Parameter: Edge Weight
Model: (Difference in Mean Firing Rate at 6hrs rel. to baseline) ~ Condition + Replicate							Model: (Difference in AUNCC at 6hrs rel. to baseline) ~ Condition + Replicate							Model: (Difference in No. Network Bursts at 6hrs rel. to baseline) ~ Condition + Replicate							Model: (Difference in number of bursts at 6hrs rel. to baseline) ~ Condition + Replicate							Model: (Difference in mean node degree at 6hrs rel. to baseline) ~ Condition + Replicate							Model: (Difference in edge weight at 6hrs rel. to baseline) ~ Condition + Replicate
ANOVA							ANOVA							ANOVA							ANOVA							ANOVA							ANOVA
term	df	sumsq	meansq	statistic	p.value	Significance	term	df	sumsq	meansq	statistic	p.value	Significance	term	df	sumsq	meansq	statistic	p.value	Significance	term	df	sumsq	meansq	statistic	p.value	Significance	term	df	sumsq	meansq	statistic	p.value	Significance	term	df	sumsq	meansq	statistic	p.value	Significance
Condition	3	0.267466	0.0891552	3.93124	0.0144937	*	Condition	3	0.0120267	0.00400891	4.78652	0.00577358	**	Condition	3	753.229	251.076	2.97892	0.0418357	*	Condition	3	30421.8	10140.6	6.13353	0.00144335	**	Condition	3	19.2174	6.40579	2.49033	0.0729634	ns	Condition	3	0.0235828	0.00786094	2.62202	0.0627631	ns
Replicate	1	0.10586	0.10586	4.66782	0.0363494	*	Replicate	1	0.00642841	0.00642841	7.67534	0.00823439	**	Replicate	1	357.521	357.521	4.24184	0.0455263	*	as.factor(Replicate)	1	6960.08	6960.08	4.2098	0.0463123	*	as.factor(Replicate)	1	2.92555	2.92555	1.13734	0.292166	ns	as.factor(Replicate)	1	0.00163595	0.00163595	0.54567	0.464105	ns
Residuals	43	0.97518	0.0226786	NA	NA		Residuals	43	0.0360142	0.000837541	NA	NA		Residuals	43	3624.23	84.2844	NA	NA		Residuals	43	71092.1	1653.3	NA	NA		Residuals	43	110.607	2.57227	NA	NA		Residuals	43	0.128916	0.00299805	NA	NA
Posthoc: Tukey multiple comparisons of means; 95% family-wise confidence level							Posthoc: Tukey multiple comparisons of means; 95% family-wise confidence level							Posthoc: Tukey multiple comparisons of means; 95% family-wise confidence level							Posthoc: Tukey multiple comparisons of means; 95% family-wise confidence level
contrast	null.value	estimate	conf.low	conf.high	adj.p.value	Significance	contrast	null.value	estimate	conf.low	conf.high	adj.p.value	Significance	contrast	null.value	estimate	conf.low	conf.high	adj.p.value	Significance	contrast	null.value	estimate	conf.low	conf.high	adj.p.value	Significance
chLTP E2-chLTP	0	-0.0359027	-0.200203	0.128397	0.936378		chLTP E2-chLTP	0	-0.00664775	-0.038222	0.0249265	0.942552		chLTP E2-chLTP	0	-7.16667	-17.1829	2.84953	0.238176		chLTP E2-chLTP	0	-22.75	-67.1115	21.6115	0.524312
E2-chLTP	0	-0.159063	-0.323363	0.00523746	0.0609123		E2-chLTP	0	-0.0332729	-0.0648471	-0.00169871	0.0354309	*	E2-chLTP	0	-9.08333	-19.0995	0.932868	0.0877075		E2-chLTP	0	-57.5833	-101.945	-13.2219	0.00635533	**
Vehicle-chLTP	0	-0.170625	-0.334925	-0.00632529	0.0391323	*	Vehicle-chLTP	0	-0.0358803	-0.0674545	-0.00430605	0.0203541	*	Vehicle-chLTP	0	-10.1667	-20.1829	-0.150465	0.0454787	*	Vehicle-chLTP	0	-60.5	-104.861	-16.1385	0.00385809	**
E2-chLTP E2	0	-0.12316	-0.28746	0.0411401	0.202708		E2-chLTP E2	0	-0.0266252	-0.0581994	0.00494904	0.125294		E2-chLTP E2	0	-1.91667	-11.9329	8.09953	0.955936		E2-chLTP E2	0	-34.8333	-79.1948	9.52813	0.16991
Vehicle-chLTP E2	0	-0.134723	-0.299023	0.0295774	0.141924		Vehicle-chLTP E2	0	-0.0292325	-0.0608067	0.0023417	0.0785116		Vehicle-chLTP E2	0	-3	-13.0162	7.0162	0.853823		Vehicle-chLTP E2	0	-37.75	-82.1115	6.61146	0.120144
Vehicle-E2	0	-0.0115627	-0.175863	0.152737	0.997603		Vehicle-E2	0	-0.00260733	-0.0341815	0.0289669	0.996149		Vehicle-E2	0	-1.08333	-11.0995	8.93287	0.991466		Vehicle-E2	0	-2.91667	-47.2781	41.4448	0.998042

## Sheet: FigureS6_stats_E2
Parameter: Mean Firing Rate							Parameter: Area Under Normalized Cross-correrlation (AUNCC)							Parameter: Number of Network Bursts							Parameter: Number of Bursts
24hrs E2							24hrs E2							24hrs E2							24hrs E2
Model: (Difference in Mean Firing Rate at 24hrs rel. to baseline) ~ Treatment + Replicate							Model: (Difference in AUNCC at 24hrs rel. to baseline) ~ Treatment + Replicate							Model: (Difference in No. of network bursts at 24hrs rel. to baseline) ~ Treatment + Replicate							Model: (Difference in No. of bursts at 24hrs rel. to baseline) ~ Treatment + Replicate
ANOVA							ANOVA							ANOVA							ANOVA
term	df	sumsq	meansq	statistic	p.value	Significance	term	df	sumsq	meansq	statistic	p.value	Significance	term	df	sumsq	meansq	statistic	p.value	Significance	term	df	sumsq	meansq	statistic	p.value	Significance
Treatment (E2/Veh)	1	0.010342	0.010342	0.624604	0.432216	ns	Treatment (E2/Veh)	1	0.000716986	0.000716986	0.383554	0.537872	ns	Treatment (E2/Veh)	1	0.347222	0.347222	0.0861201	0.770104	ns	Treatment (E2/Veh)	1	875.014	875.014	2.56164	0.114334	ns
Batch and cell line	5	0.339393	0.0678785	4.09954	0.00268891	**	Batch and cell line	5	0.023521	0.00470419	2.51652	0.0382085	*	Batch and cell line	5	44.9028	8.98056	2.22741	0.0619706	ns	Batch and cell line	5	1409.4	281.881	0.825218	0.536325	ns
Residuals	65	1.07624	0.0165576	NA	NA		Residuals	65	0.121506	0.00186932	NA	NA		Residuals	65	262.069	4.03184	NA	NA		Residuals	65	22202.9	341.583	NA	NA
7 days E2							7 days E2							7 days E2							7 days E2
Model: (Difference in Mean Firing Rate at 7 days rel. to baseline) ~ Treatment + Replicate							Model: (Difference in AUNCC at 7 dats rel. to baseline) ~ Treatment + Replicate							Model: (Difference in No. of network bursts at 7 dats rel. to baseline) ~ Treatment + Replicate							Model: (Difference in No. of bursts at 7 dats rel. to baseline) ~ Treatment + Replicate
ANOVA							ANOVA							ANOVA							ANOVA
term	df	sumsq	meansq	statistic	p.value	Significance	term	df	sumsq	meansq	statistic	p.value	Significance	term	df	sumsq	meansq	statistic	p.value	Significance	term	df	sumsq	meansq	statistic	p.value	Significance
Treatment (E2/Veh)	1	0.00679345	0.00679345	0.113808	0.736936	ns	Treatment (E2/Veh)	1	0.017753	0.017753	3.49728	0.0659738	ns	Treatment (E2/Veh)	1	1.68056	1.68056	0.189733	0.664582	ns	Treatment (E2/Veh)	1	1770.12	1770.12	2.6034	0.111479	ns
Batch and cell line	5	0.993822	0.198764	3.32983	0.00971842	**	Batch and cell line	5	0.346439	0.0692878	13.6495	4.16435e-09	***	Batch and cell line	5	72.5694	14.5139	1.6386	0.162342	ns	Batch and cell line	5	17243.5	3448.69	5.07215	0.000549726	***
Residuals	65	3.87998	0.0596921	NA	NA		Residuals	65	0.329955	0.00507623	NA	NA		Residuals	65	575.736	8.85748	NA	NA		Residuals	65	44195.3	679.928	NA	NA
